# Supplementary material for: Subjective Happiness Among Polish and Hadza People
Source: Front Psychol. 2020 Jun 9;11:1173. doi: 10.3389/fpsyg.2020.01173 (PMC7296072; doi:10.3389/fpsyg.2020.01173)
Supplement: Supplementary file 1 [file Table_1.XLSX]

## Sheet: 1
Society (1 Hadza 2 Poland)	q1	q2	q3	q4	total	Participants sex (1M 2F)	Age
1	7	7	3	6	23	1	20
1	7	7	7	7	28	1	55
1	6	4	2	7	19	1	36
1	7	7	3	7	24	1	20
1	7	7	7	7	28	1	32
1	7	7	5	7	26	1	24
1	7	7	7	7	28	1	33
1	7	7	4	4	22	1	24
1	7	7	4	4	22	1	50
1	3	4	3	5	15	1	42
1	7	5	6	6	24	1	32
1	7	7	3	5	22	1	46
1	7	7	6	7	27	1	21
1	7	6	3	7	23	1	60
1	7	7	3	4	21	1	47
1	7	7	3	6	23	1	50
1	7	6	7	6	26	1	27
1	7	6	4	5	22	1	56
1	7	7	5	4	23	1	22
1	5	6	3	5	19	1	26
1	7	7	4	7	25	1	47
1	7	7	7	5	26	1	17
1	7	7	4	4	22	1	30
1	7	7	6	6	26	1	55
1	7	7	3	6	23	1	26
1	4	5	4	5	18	1	23
1	7	6	7	6	26	1	46
1	7	6	6	6	25	1	47
1	7	7	6	6	26	1	35
1	7	5	4	5	21	1	50
1	7	7	7	7	28	1	45
1	7	7	7	7	28	1	44
1	7	7	6	5	25	1	21
1	7	7	5	6	25	1	21
1	7	7	4	5	23	1	36
1	5	4	3	7	19	1	39
1	7	6	5	4	22	1	20
1	7	7	4	4	22	1	55
1	7	7	7	7	28	1	27
1	7	7	2	6	22	1	56
1	5	6	1	4	16	1	31
1	7	5	5	7	24	1	23
1	7	6	7	7	27	1	18
1	5	5	5	6	21	1	32
1	7	7	6	4	24	1	38
1	5	7	7	7	26	1	26
1	7	6	5	5	23	1	61
1	7	7	5	5	24	1	28
1	7	7	7	7	28	1	35
1	7	5	5	7	24	1	46
1	7	6	7	7	27	1	38
1	7	6	5	5	23	1	60
1	7	6	7	5	25	1	55
1	7	7	7	7	28	1	33
1	7	7	2	6	22	1	30
1	6	6	5	5	22	1	33
1	7	7	4	5	23	1	38
1	7	6	4	4	21	1	38
1	7	7	3	5	22	1	25
1	7	7	6	5	25	1	25
1	7	6	3	7	23	1	30
1	7	6	3	4	20	1	59
1	7	6	7	6	26	1	56
1	7	7	6	6	26	1	37
1	6	6	7	7	26	1	16
1	7	6	7	7	27	1	35
1	4	6	1	5	16	1	25
1	7	7	7	7	28	1	49
1	7	6	3	5	21	1	42
1	4	5	3	4	16	1	43
1	7	6	5	5	23	1	45
1	5	6	6	6	23	1	23
1	7	7	6	5	25	1	28
1	7	7	6	4	24	1	20
1	7	5	6	7	25	1	26
1	7	7	5	6	25	1	35
1	6	5	5	7	23	1	43
1	7	7	4	4	22	1	22
1	5	6	3	5	19	1	48
1	7	7	4	4	22	1	46
1	5	5	5	6	21	2	22
1	7	6	5	4	22	2	26
1	7	7	6	5	25	2	50
1	5	5	5	7	22	2	34
1	6	6	3	5	20	2	41
1	5	4	3	5	17	2	30
1	7	7	7	7	28	2	31
1	7	5	4	4	20	2	24
1	7	3	3	5	18	2	67
1	7	6	7	6	26	2	40
1	7	7	7	6	27	2	17
1	7	7	6	6	26	2	25
1	7	7	6	7	27	2	30
1	7	6	4	4	21	2	48
1	6	7	7	6	26	2	36
1	7	7	3	5	22	2	33
1	7	7	7	6	27	2	16
1	7	6	5	5	23	2	23
1	7	6	6	7	26	2	31
1	7	7	6	7	27	2	33
1	7	6	6	7	26	2	22
1	7	7	5	6	25	2	38
1	7	7	3	5	22	2	47
1	6	5	7	6	24	2	27
1	7	5	5	7	24	2	44
1	7	7	7	6	27	2	23
1	7	5	5	6	23	2	69
1	7	7	4	4	22	2	38
1	7	7	6	7	27	2	58
1	5	7	4	6	22	2	22
1	7	6	3	6	22	2	30
1	7	6	5	5	23	2	24
1	7	6	3	5	21	2	45
1	4	7	6	5	22	2	35
1	7	6	1	6	20	2	50
1	7	6	5	6	24	2	39
1	7	6	4	4	21	2	50
1	5	5	5	5	20	2	39
1	7	7	4	4	22	2	27
1	6	4	4	4	18	2	18
1	7	7	6	6	26	2	23
1	4	6	3	6	19	2	25
1	7	6	4	5	22	2	42
1	6	2	4	5	17	2	35
1	7	7	3	6	23	2	26
1	7	7	7	7	28	2	40
1	6	5	4	4	19	2	26
1	7	7	7	7	28	2	17
1	7	6	4	4	21	2	22
1	7	7	5	7	26	2	51
1	7	7	5	5	24	2	22
1	7	7	7	7	28	2	42
1	7	6	5	5	23	2	30
1	7	7	3	6	23	2	39
1	7	7	6	6	26	2	22
1	6	7	4	6	23	2	44
1	7	7	3	5	22	2	17
1	7	5	5	7	24	2	52
1	7	3	2	6	18	2	23
1	7	6	6	7	26	2	16
1	7	7	6	5	25	2	55
1	4	6	4	4	18	2	45
1	4	7	6	5	22	2	40
1	7	7	3	6	23	2	50
1	7	7	1	7	22	2	27
2	7	7	5	6	25	1	18
2	5	6	4	7	22	1	19
2	5	5	6	4	20	2	19
2	3	3	4	5	15	1	20
2	6	4	5	4	19	1	20
2	6	6	7	6	25	1	20
2	3	1	4	4	12	2	20
2	6	7	6	5	24	2	20
2	6	7	6	7	26	2	20
2	3	3	3	4	13	1	21
2	4	4	4	4	16	2	21
2	4	2	4	3	13	2	21
2	7	6	7	7	27	2	21
2	6	6	5	4	21	2	21
2	5	4	3	4	16	1	22
2	6	4	6	2	18	1	22
2	4	4	4	2	14	2	22
2	4	5	3	3	15	2	22
2	4	5	5	4	18	2	22
2	4	3	5	6	18	2	22
2	7	4	4	6	21	2	22
2	6	6	5	7	24	2	22
2	3	1	2	4	10	1	23
2	7	6	6	6	25	1	24
2	6	6	5	5	22	1	24
2	5	4	4	1	14	1	24
2	3	3	4	3	13	2	24
2	6	5	5	5	21	2	24
2	6	5	2	5	18	2	24
2	5	5	3	6	19	1	25
2	4	4	3	4	15	1	25
2	6	7	4	7	24	1	25
2	5	4	4	5	18	1	25
2	3	3	2	2	10	1	25
2	5	6	5	5	21	2	25
2	4	5	4	3	16	2	26
2	6	7	6	6	25	2	26
2	5	5	6	3	19	2	27
2	6	5	5	5	21	2	27
2	6	6	7	7	26	2	27
2	5	6	4	5	20	1	28
2	4	5	5	7	21	2	28
2	6	6	6	5	23	2	28
2	4	4	3	2	13	2	28
2	5	5	5	6	21	1	29
2	5	4	3	3	15	1	29
2	5	4	4	3	16	1	29
2	5	6	4	7	22	2	29
2	5	6	4	7	22	2	29
2	7	5	5	5	22	2	29
2	7	6	4	6	23	2	29
2	6	5	6	7	24	2	29
2	5	4	4	4	17	2	30
2	4	4	3	4	15	1	31
2	4	4	5	5	18	1	31
2	5	5	4	6	20	2	31
2	6	4	5	4	19	2	32
2	5	5	5	5	20	2	32
2	6	3	4	5	18	1	33
2	6	5	4	2	17	1	33
2	5	6	6	5	22	1	33
2	5	5	4	6	20	2	33
2	4	4	4	5	17	1	34
2	6	5	5	5	21	2	34
2	6	5	4	6	21	2	34
2	5	6	6	5	22	2	34
2	7	6	7	6	26	2	34
2	5	5	5	5	20	1	35
2	6	6	5	5	22	2	35
2	4	4	4	4	16	1	36
2	7	6	5	6	24	1	36
2	4	5	5	6	20	2	36
2	7	7	7	7	28	2	36
2	5	4	6	5	20	2	36
2	6	6	6	6	24	1	37
2	4	4	4	4	16	1	37
2	2	2	2	2	8	1	37
2	7	5	6	6	24	1	37
2	4	4	3	3	14	1	37
2	5	6	3	6	20	1	38
2	6	6	5	5	22	1	38
2	5	3	4	5	17	1	38
2	7	6	6	6	25	1	38
2	6	4	4	5	19	2	38
2	3	3	4	5	15	2	38
2	4	5	4	3	16	1	39
2	6	6	4	7	23	1	39
2	6	6	6	6	24	2	39
2	6	6	6	6	24	2	39
2	6	4	5	5	20	2	39
2	5	5	5	6	21	1	40
2	5	5	4	2	16	1	40
2	5	5	5	1	16	2	40
2	6	5	3	5	19	1	41
2	5	5	5	5	20	1	41
2	7	7	6	6	26	2	41
2	6	6	5	5	22	2	42
2	3	3	3	2	11	2	42
2	3	4	3	4	14	2	42
2	6	5	5	7	23	2	42
2	5	5	5	5	20	2	42
2	4	2	2	2	10	1	43
2	5	6	5	5	21	1	43
2	5	6	5	4	20	1	43
2	7	5	5	7	24	2	43
2	3	4	4	4	15	1	44
2	4	4	5	5	18	1	44
2	6	7	6	6	25	1	45
2	6	6	6	5	23	2	45
2	6	4	4	5	19	1	46
2	6	6	5	5	22	1	46
2	5	4	5	3	17	2	46
2	3	2	3	2	10	1	48
2	5	7	6	6	24	1	48
2	6	5	4	5	20	2	48
2	6	5	4	6	21	2	48
2	5	6	4	5	20	2	48
2	2	2	2	2	8	2	48
2	5	5	4	4	18	1	49
2	4	5	3	1	13	1	49
2	3	3	3	3	12	1	49
2	4	4	3	4	15	1	49
2	5	4	2	4	15	2	49
2	4	4	3	5	16	2	50
2	2	2	2	3	9	2	50
2	7	6	7	7	27	1	53
2	5	4	4	4	17	2	53
2	6	6	3	5	20	2	54
2	2	1	1	2	6	1	55
2	5	6	5	6	22	1	56
2	1	1	2	1	5	1	56
2	2	3	3	2	10	2	56
2	6	5	4	5	20	2	57
2	3	3	2	1	9	2	57
2	4	4	4	6	18	2	59
2	4	3	3	4	14	2	59
2	2	2	2	3	9	1	60
2	4	5	4	5	18	1	61
2	7	5	4	4	20	2	62
2	1	1	2	2	6	2	65
2	1	1	1	1	4	2	65
2	4	4	4	5	17	1	66
2	5	3	3	3	14	1	67
2	6	6	5	5	22	1	67
2	3	4	3	2	12	2	67
2	5	3	4	4	16	2	67
2	4	4	4	4	16	1	68
2	1	1	2	1	5	2	68
2	2	2	3	1	8	1	69
2	3	3	3	3	12	1	69
2	2	2	2	1	7	2	69
2	1	2	2	2	7	1	70
2	4	4	1	4	13	2	73
2	5	5	3	3	16	1	75
2	2	2	1	1	6	2	76
2	3	3	3	4	13	1	78
